# Supplementary material for: Porcine Respiratory Coronavirus (PRCV): Isolation and Characterization of a Variant PRCV from USA Pigs
Source: Pathogens. 2023 Aug 28;12(9):1097. doi: 10.3390/pathogens12091097 (PMC10536027; doi:10.3390/pathogens12091097)
Supplement: Supplementary file 1 [file pathogens-12-01097-s001.zip]

Archive with 1 entries (1 files):
- pathogens-2515616-supplementary.pdf
